# Supplementary material for: The Effects of Different Culture Modes on the Nutritional Quality of Procambarus clarkii and Mechanistic Insights: A Metabolomic Perspective
Source: Biology (Basel). 2026 Jun 2;15(11):875. doi: 10.3390/biology15110875 (PMC13255845; doi:10.3390/biology15110875)
Supplement: Supplementary file 1 [file biology-15-00875-s001.zip]

Archive with 1 entries (1 files):
- biology-4301924-supplementary.pdf
